# Supplementary material for: Air-Assisted Sprayed Flexible Cellulose Acetate/Chitosan Materials for Food Packaging
Source: Polymers (Basel). 2025 Sep 13;17(18):2479. doi: 10.3390/polym17182479 (PMC12473453; doi:10.3390/polym17182479)
Supplement: Supplementary file 1 [file polymers-17-02479-s001.zip]

Archive with 1 entries (1 files):
- polymers-3867946-supplementary.pdf
